# Supplementary material for: High-Throughput Yeast Aging Analysis for Cryptococcus (HYAAC) microfluidic device streamlines aging studies in Cryptococcus neoformans
Source: Commun Biol. 2019 Jul 10;2:256. doi: 10.1038/s42003-019-0504-5 (PMC6620289; doi:10.1038/s42003-019-0504-5)
Supplement: Supplementary file 3 — Supplementary Data 1 [file 42003_2019_504_MOESM3_ESM.xlsx]

## Sheet: H99 surivival 
Microdissection	HYAAC
2	41
12	22
13	23
17	27
17	16
20	18
21	7
24	29
24	48
26	41
26	21
27	22
29	16
29	21
30	28
31	24
32	30
33	26
34	38
35	21
37	35
39	25
44	18
	23
	37
	6
	39
	32
	20
	37
	39
	38
	27
	31
	29
	21
	24
	14
	17
	31
	29
	26
	22
	34
	29
	21
	34
	31
	23
	53
	38
	4
	18
	20
	37
	30
	23
	25
	34
	38
	12
	16
	27
	31
	38
	21
	33
	35
	17
	22
	37
	36
	17
	16
	18
	21
	28
	25
	41
	50
	42
	22
	42
	59
	24
	31
	22
	28
	31
	3
	36
	35
	19
	23
	46
	17
	24
	27
	44
	14

## Sheet: doubling time (min)
Culture	Plate (1st)	Plate (Mid)	HYAAC
131.935	140	90	105
135.561	170	90	80
150.798	130	70	80
170.911	135	70	95
	180	70	125
	180	85	100
	140	70	90
	147	85	85
	155	100	115
	165	75	100
	180	80	110
	190	80	115
	165	80	100
	160	90	100
	180	125	95
	175	80	85
	125	75	115
	155	70	90
	165	100	130
	165	100	80
			80
			80
			80
			90
			95
			70
			80
			90
			90
			95
			90
			90
			90
			90
			105
			60
			60
			75
			75
			75
			75
			90
			90
			60
			60
			75
			75
			75
			75
			75

## Sheet: antifungal killing
HYAAC
AMB (ug/ml)	Young H99 (0-2 gen)						Old H99 (8-10 gen)
0.03	28.26	25.93	13.79	21.62	29.63	20.59	3.23	8.62	4.69	2.94	4.92	5.66
0.06	33.33	28.21	45.83	37.93	31.82	25.71	6.25	8.64	9.8	10.71	13.86	7.94
0.125	36.36	23.08	33.33	31.25	40	33.9	8.33	13.33	14.71	17.05	12.87	10.2
0.25	52.46	48.57	54.84	48.65	40	39.39	25.27	26.53	25.81	17.74	23.46	14.81
0.5	59.38	59.32	59.57	58.02	60.49	54.05	28	14.89	34.92	25	31.25	23.81
1	77.61	61.11	66.67	62.69	64.71	70.37	44.44	45.24	49.09	29.41	64	43.42
well plate
AMB (ug/ml)	Young H99 (0-2 gen)			Old H99 (8-10 gen)
0.03	11.7	7.3	16.1	18.8	7.6	-16
0.06	18.3	19.4	16.9	27.1	11.8	-9.7
0.125	46.1	50.8	54.9	27.1	29.2	2.8
0.25	67.5	76.9	72.2	28.5	29.9	22.2
0.5	80.5	81.6	82.1	23.6	32.6	33.3
1	82.7	85.7	83.5	38.2	41	50

## Sheet: KO susceptibility
		Alive	Dead
	H99 - 0	136	64
	H99 - 10	262	38
	3- 0	78	260
	3- 10	51	36
	4956 - 0	12	328
	4956 - 10	154	186
	28 - 0	78	74
	28 - 10	126	49
	6909 - 0	68	66
	6909 - 10	77	31
	3465- 0	113	77
	3465 - 10	91	43
	5431- 0	73	77
	5431 - 10	66	57
	4313 - 0	145	74
	4313 - 10	83	37
	4546 - 0	135	63
	4546 - 10	71	33

## Sheet: All2p
	0gen	5gen	10gen	20gen
cell 1	0.752463	0.821313	1.86349	1.72037
cell 2	0.566789	3.15469	4.44683	3.93181
3	0.930391	4.20123	5.55084	2.83884
4	0.82655	0.793411	1.00258	4.85931
5	0.98181	0.745896	1.87515	2.28003
6	0.988239	1.81105	2.77704	2.31388
7	0.829721	3.68707	1.37351	2.38448
8	0.877648	0.888151	1.70587	2.527
9	0.787281	0.67479	1.77686	2.68738
10	1.27793	1.23694	1.1635
11	1.92419	0.592121	2.15177
12	1.17429	1.24218	2.99427
13	1.64933	3.1844	3.83738
14	0.433365	2.29495

## Sheet: observation rate
	Divisions
	2	lost
	2	lost
	2	lost
	3	lost
	3	lost
	3	lost
	4	lost
	5	lost
	5	lost
	5	lost
	6	lost
	7	lost
	15	lost
	22	lost
	35	lost
	2	died in trap
	2	died in trap
	10	died in trap
	11	died in trap
	14	died in trap
	14	died in trap
	15	died in trap
	18	died in trap
	20	died in trap
	21	died in trap
	22	died in trap
	23	died in trap
	21	died in trap
	25	died in trap
	27	died in trap
	27	died in trap
	29	died in trap
	31	died in trap
	33	died in trap
	38	died in trap
	39	died in trap
	39	died in trap
	42	died in trap
	48	died in trap
	57	died in trap

## Sheet: qPCR
			Young			Old
		CNAG_00003	1	1.439	1.026	4.384	5.311	7.622
		CNAG_04956	1	1.228	1.199	5.766	7.146	5.047
		CNAG_00028	1	1.374	1.17	3.79	4.95	4.531
		CNAG_03465	1.002	1.307	1.002	3.225	4.333	4.461
		CNAG_05431	1	1.091	0.7667	4.834	3.865	5.731
		CNAG_04313	1	0.9936	1.185	10.06	8.821	5.037
		CNAG_04546	1	0.866	1.076	2.174	2.663	2.183
		CNAG_06909	1	1.06	1.234	20.041	13.594	14.549

## Sheet: MIC
		OD600
				AMB (ug/mL)
				0.0078125	0.015625	0.03125	0.0625	0.125	0.25	0.5	1	2	4
		H99		1.18468	0.826139	0.458786	0.00821448	0.00466987	0.00348834	0.00389099	0.0049692	0.0067628	0.0167009
		CNAG_03465		0.533221	0.499798	0.428876	0.170517	0	0	0	0	0	0
	norm average	CNAG_04313		0.750274	0.823431	0.591161	0.262087	0	0	0	0	0	0
		CNAG_05431		0.725096	0.810501	0.441668	0.0166318	0	0	0	0	0	0
		∆CNAG_04956		1.21485	1.145	0.956683	0.0695136	0.000146794	0	0	0.00246441	0.00510671	0.0617305
		∆CNAG_00003		1.48497	1.3883	1.16786	0.133867	0	0.000245321	0.000554262	0.000851408	0.00565219	0.110514
		∆CNAG_00028		1.02233	1.17922	0.846589	0.0767276	0	0	0.0137036	0.00241243	0.00918274	0.0274146
		∆CNAG_04546		1.24067	1.28236	0.795792	0.0847125	0.000239292	0.000566409	0.000500337	0.00579943	0.00891023	0.0228424
		∆CNAG_06909		0.785334	0.371804	0.32218	0	0	0	0.000288646	0.00165095	0.0021465	0.0131935
							plate 1												plate 2											plate 3
		Growth control	0.0078125	0.015625	0.03125	0.0625	0.125	0.25	0.5	1	2	4		GC	0.0078125	0.015625	0.03125	0.0625	0.125	0.25	0.5	1	2	4		GC	0.0078125	0.015625	0.03125	0.0625	0.125	0.25	0.5	1	2	4
	H99	0.426883	0.467983	0.287883	0.330383	0	0	0	8.33333e-05	0.000383333	0.00138333	0.00438333		0.394967	0.485367	0.356267	0.118967	0.00486667	0.00276667	0.00206667	0.00226667	0.00276667	0.00336667	0.00786667		0.394967	0.485367	0.356267	0.118967	0.00486667	0.00276667	0.00206667	0.00226667	0.00276667	0.00336667	0.00786667
	CNAG_03465	0.365667	0.230567	0.234867	0.203267	0.0624667	0	0	0	0	0	0		0.523917	0.267917	0.250817	0.214317	0.0886167	0	0	0	0	0	0		0.541633	0.247933	0.204933	0.174233	0.0929333	0	0	0	0	0	0
	CNAG_04313	0.431667	0.287767	0.321467	0.261967	0.105167	0	0	0	0	0	0		0.403417	0.349817	0.375817	0.237117	0.0873167	0	0	0	0	0	0		0.458733	0.328933	0.364233	0.265533	0.149633	0	0	0	0	0	0
	CNAG_05431	0.338167	0.248367	0.311167	0.131067	0	0	0	0	0	0	0		0.478417	0.305317	0.386617	0.213917	0	0	0	0	0	0	0		0.461633	0.370533	0.324633	0.226333	0.0230333	0	0	0	0	0	0
	CNAG_0028	0.347683	0.392183	0.404383	0.247883	0.0506833	0	0	0	8.33333e-05	0.00258333	0.00928333		0.304867	0.295567	0.361967	0.278467	0.0128667	0	0	0.00626667	0.00106667	0.00306667	0.00846667		0.304867	0.295567	0.361967	0.278467	0.0128667	0	0	0.00626667	0.00106667	0.00306667	0.00846667
	CNAG_003	0.384983	0.428883	0.402883	0.358383	0.143983	0	0.000283333	0	0.000983333	0.00358333	0.00908333		0.200467	0.334867	0.312567	0.257867	0.00276667	0	0	0.000166667	0	0.000766667	0.0308667		0.200467	0.334867	0.312567	0.257867	0.00276667	0	0	0.000166667	0	0.000766667	0.0308667
	CNAG_4546	0.255383	0.372583	0.386383	0.320083	0.0646833	0.000183333	8.33333e-05	0.000383333	0.00238333	0.00358333	0.00768333		0.388467	0.439567	0.453367	0.220267	0.000166667	0	0.000266667	0	0.00156667	0.00246667	0.00746667		0.388467	0.439567	0.453367	0.220267	0.000166667	0	0.000266667	0	0.00156667	0.00246667	0.00746667
	CNAG_4956	0.679883	0.338883	0.367983	0.336883	0.141783	0	0	0	0.00158333	0.00158333	0.0119833		0.302767	0.476267	0.438067	0.359467	0	6.66667e-05	0	0	0.000766667	0.00196667	0.0253667		0.302767	0.476267	0.438067	0.359467	0	6.66667e-05	0	0	0.000766667	0.00196667	0.0253667
	CNAG_6909	1.30798	0.682183	0.367083	0.593083	0	0	0	0	0.00318333	0.00358333	0.00708333		0.846867	0.776767	0.353467	0.217267	0	0	0	0.000366667	0.00106667	0.00156667	0.0144667		0.846867	0.776767	0.353467	0.217267	0	0	0	0.000366667	0.00106667	0.00156667	0.0144667
